# Supplementary material for: Combined Characterization of microRNA and mRNA Profiles Delineates Early Differentiation Pathways of CD133+ and CD34+ Hematopoietic Stem and Progenitor Cells
Source: Stem Cells. 2011 Mar 10;29(5):847–57. doi: 10.1002/stem.627 (PMC3116150; doi:10.1002/stem.627)
Supplement: Supplementary file 2 [file stem0029-0847-SD2.xls]

## Sheet: Table S5
Gene name	Entrez Gene	Agilent Probe ID	SAM	t-test	description
ABCB1	5243	A_23_P82523		x	ATP-binding cassette, sub-family B (MDR/TAP), member 1
ABCB8	11194	A_23_P82249		x	ATP-binding cassette, sub-family B (MDR/TAP), member 8
ABHD6	57406	A_23_P211850		x	abhydrolase domain containing 6
ABLIM1	3983	A_23_P202520		x	actin binding LIM protein 1
ABR	29	A_23_P503182		x	active BCR-related gene
ACHE	43	A_24_P60845		x	acetylcholinesterase (Yt blood group)
ACSF2	80221	A_23_P4190		x	acyl-CoA synthetase family member 2
ACSM1	116285	A_23_P106933		x	acyl-CoA synthetase medium-chain family member 1
ADAM28	10863	A_23_P10356	x	x	ADAM metallopeptidase domain 28
ADAMTS14	140766	A_24_P275073	x	x	ADAM metallopeptidase with thrombospondin type 1 motif, 14
ADD2	119	A_23_P421436	x	x	adducin 2 (beta)
ADORA2B	136	A_23_P55477		x	hypothetical LOC100131909;adenosine A2b receptor
ADRM1	11047	A_23_P68665		x	adhesion regulating molecule 1
ADRM1	11047	A_24_P305597		x	adhesion regulating molecule 1
AF075063		A_32_P78809		x
AF088076		A_24_P828496	x	x
AF116702	10109	A_32_P465526		x	actin related protein 2/3 complex, subunit 2, 34kDa
AF136408		A_32_P509964		x
AHNAK2	113146	A_24_P178618		x	AHNAK nucleoprotein 2
AI225215	4676	A_32_P64990		x	nucleosome assembly protein 1-like 4
AI264747	4673	A_24_P623478		x	nucleosome assembly protein 1-like 1
AI359819	26003	A_32_P23199		x	golgi reassembly stacking protein 2, 55kDa
AI420834	999	A_32_P125968	x	x	cadherin 1, type 1, E-cadherin (epithelial)
AI768186	712	A_32_P92840		x	complement component 1, q subcomponent, A chain
AI818152	4174	A_32_P118578		x	minichromosome maintenance complex component 5
AI887037		A_32_P235727		x
AIF1L	83543	A_23_P392384		x	allograft inflammatory factor 1-like
AIF1L	83543	A_23_P94380		x	allograft inflammatory factor 1-like
AIFM1	9131	A_23_P72537		x	apoptosis-inducing factor, mitochondrion-associated, 1
AJ710526	10580	A_32_P177934		x	sorbin and SH3 domain containing 1
AK022020		A_32_P99461		x
AK056855		A_24_P394569		x	hypothetical protein LOC100287458;similar to hCG2002168
AK074960		A_24_P242076		x
AK093303	28560	A_24_P333372		x	T cell receptor beta variable 27
AK095715		A_24_P817236		x
AK096677		A_23_P147578		x
AK1	203	A_23_P217088		x	adenylate kinase 1
AK129982		A_24_P213370		x
AKR1C1	1645	A_23_P257971		x	aldo-keto reductase family 1, member C1
AKR1C1	1645	A_24_P152968		x	aldo-keto reductase family 1, member C1
AL522622	7001	A_32_P227525		x	peroxiredoxin 2
AL565381	90139	A_24_P115796		x	tetraspanin 18
AL832820		A_32_P220523		x
AL833456		A_24_P748377		x
ALAD	210	A_23_P217114	x	x	aminolevulinate dehydratase
ALAD	210	A_23_P324278		x	aminolevulinate dehydratase
ALDH2	217	A_23_P36753		x	aldehyde dehydrogenase 2 family (mitochondrial)
ALDH4A1	8659	A_23_P170337		x	aldehyde dehydrogenase 4 family, member A1
ALDH4A1	8659	A_24_P263036		x	aldehyde dehydrogenase 4 family, member A1
ALOX15B	247	A_23_P60627		x	arachidonate 15-lipoxygenase, type B
AMHR2	269	A_24_P115990		x	anti-Mullerian hormone receptor, type II
AMIGO3		A_24_P941845		x
AMMECR1	9949	A_32_P201773		x	Alport syndrome, mental retardation, midface hypoplasia and elliptocytosis chromosomal region gene 1
AMOT	154796	A_24_P344961		x	angiomotin
ANGPT2	285	A_23_P60079	x	x	angiopoietin 2
ANK1	286	A_23_P216108	x	x	ankyrin 1, erythrocytic
ANK1	286	A_24_P162485	x	x	ankyrin 1, erythrocytic
ANKRD39	51239	A_23_P95027		x	ankyrin repeat domain 39
AP1S2	8905	A_24_P190804		x	adaptor-related protein complex 1, sigma 2 subunit
APEX2	27301	A_23_P256682		x	APEX nuclease (apurinic/apyrimidinic endonuclease) 2
APOBEC3C	27350	A_23_P120931		x	apolipoprotein B mRNA editing enzyme, catalytic polypeptide-like 3C
APOBEC3F	200316	A_23_P357101		x	apolipoprotein B mRNA editing enzyme, catalytic polypeptide-like 3F
ARHGAP19	84986	A_23_P334845		x	Rho GTPase activating protein 19
ARHGAP25	9938	A_23_P142974		x	Rho GTPase activating protein 25
ARHGEF17	9828	A_23_P76015		x	Rho guanine nucleotide exchange factor (GEF) 17
ARHGEF3	50650	A_23_P143885		x	Rho guanine nucleotide exchange factor (GEF) 3
ARID5B	84159	A_23_P97871		x	AT rich interactive domain 5B (MRF1-like)
ARL8A	127829	A_23_P415033		x	ADP-ribosylation factor-like 8A
ARMCX2	9823	A_23_P73747		x	armadillo repeat containing, X-linked 2
ARPP-21	10777	A_23_P315602		x	cyclic AMP-regulated phosphoprotein, 21 kD
ARRB2	409	A_23_P158829		x	arrestin, beta 2
ASGR1	432	A_23_P118722		x	asialoglycoprotein receptor 1
ASL	435	A_23_P26223		x	argininosuccinate lyase
ATF5	22809	A_23_P119337		x	activating transcription factor 5
ATL1	51062	A_23_P88351		x	atlastin GTPase 1
ATP10A	57194	A_24_P215765		x	ATPase, class V, type 10A
ATP2A2	488	A_23_P53603		x	ATPase, Ca++ transporting, cardiac muscle, slow twitch 2
ATP5G1	516	A_23_P164228		x	ATP synthase, H+ transporting, mitochondrial F0 complex, subunit C1
ATP7B	540	A_23_P205228		x	ATPase, Cu++ transporting, beta polypeptide
ATP8B4	79895	A_23_P163216		x	ATPase, class I, type 8B, member 4
ATXN1	6310	A_24_P294842		x	ataxin 1
AUP1	550	A_23_P253421		x	ancient ubiquitous protein 1
AURKB	9212	A_23_P130182		x	aurora kinase B
AW168145	10381	A_32_P208915		x	tubulin, beta 3
AW302758	57470	A_32_P126222	x	x	leucine rich repeat containing 47
AW383740	713	A_32_P188263		x	complement component 1, q subcomponent, B chain
B9D1	27077	A_23_P152678		x	B9 protein domain 1
B9D1	27077	A_24_P176714		x	B9 protein domain 1
BAALC	79870	A_23_P134663	x	x	brain and acute leukemia, cytoplasmic
BC008341	3757	A_32_P67978	x	x	potassium voltage-gated channel, subfamily H, member 2
BC016022	100132733	A_24_P895836		x	similar to FLJ00310 protein
BC030102		A_24_P478556		x
BC036645		A_24_P570806		x
BC041955		A_32_P182186		x
BC044845		A_32_P87191		x
BC047230		A_24_P851353		x
BC048213	3098	A_32_P102604		x	hexokinase 1
BCL2	596	A_23_P352266		x	B-cell CLL/lymphoma 2
BCL2L11	10018	A_23_P154426		x	BCL2-like 11 (apoptosis facilitator)
BE646426	64782	A_32_P85230		x	apoptosis enhancing nuclease
BE714413	7263	A_32_P157415		x	thiosulfate sulfurtransferase (rhodanese)
BEX5	340542	A_32_P69849		x	brain expressed, X-linked 5
BF149382	4357	A_32_P175282		x	mercaptopyruvate sulfurtransferase
BF197320		A_32_P48498		x
BF337308		A_24_P911973	x	x
BF432354	84525	A_32_P135168	x	x	HOP homeobox
BF754999	9688	A_32_P3400		x	nucleoporin 93kDa
BG680979		A_23_P17444		x
BG818013	79966	A_32_P53290		x	stearoyl-CoA desaturase 5
BIC	114614	A_32_P108156		x	MIR155 host gene (non-protein coding)
BIRC5	332	A_23_P118815		x	baculoviral IAP repeat-containing 5;effector cell peptidase receptor 1 (non-protein coding)
BLVRB	645	A_23_P153351		x	biliverdin reductase B (flavin reductase (NADPH))
BM091498	5269	A_32_P102111		x	serpin peptidase inhibitor, clade B (ovalbumin), member 6
BM149237	9768	A_32_P155588		x	KIAA0101
BM681332	6252	A_32_P121350		x	reticulon 1
BM687502		A_32_P108226		x
BM928667		A_32_P221429		x
BM999343	11031	A_32_P877		x	RAB31, member RAS oncogene family
BOLA1	51027	A_23_P46507		x	bolA homolog 1 (E. coli)
BOLA3	388962	A_23_P131706		x	bolA homolog 3 (E. coli);similar to bolA-like 3
BOLA3	388962	A_24_P77364		x	bolA homolog 3 (E. coli)
BOP1	2324	A_23_P43800		x	block of proliferation 1;similar to block of proliferation 1
BPI	671	A_23_P131785		x	similar to bactericidal/permeability-increasing protein;bactericidal/permeability-increasing protein
BQ010172	4313	A_32_P35906		x	matrix metallopeptidase 2 (gelatinase A, 72kDa gelatinase, 72kDa type IV collagenase)
BQ213856	4939	A_32_P15128		x	2'-5'-oligoadenylate synthetase 2, 69/71kDa
BQ448507	25874	A_32_P46641		x	brain protein 44
BRD2	6046	A_23_P256898		x	bromodomain containing 2
BRP44	25874	A_23_P114929		x	brain protein 44
BSDC1	55108	A_23_P11705		x	BSD domain containing 1
BU608568	284161	A_24_P920730		x	glycerophosphodiester phosphodiesterase domain containing 1
BU625797	10220	A_24_P278653		x	growth differentiation factor 11
BU731317	3312	A_32_P99715		x	heat shock 70kDa protein 8
BU944300		A_23_P426279		x
BX114764		A_32_P226678		x
BX116163		A_32_P89997		x
BX337332	100240735	A_32_P29408		x	hypothetical LOC100240735
BX352604	9124	A_32_P82448		x	PDZ and LIM domain 1
BX415272	960	A_32_P44047		x	CD44 molecule (Indian blood group)
BX640861	55750	A_32_P24059		x	acylglycerol kinase
BX956036		A_32_P69333		x
BZRAP1	9256	A_23_P152559		x	benzodiazapine receptor (peripheral) associated protein 1
C10orf114	399726	A_32_P86739		x	chromosome 10 open reading frame 114
C12orf24	29902	A_23_P65000		x	chromosome 12 open reading frame 24
C12orf34	84915	A_23_P128375		x	chromosome 12 open reading frame 34
C12orf65	91574	A_23_P339003		x	chromosome 12 open reading frame 65
C15orf57	90416	A_32_P98975		x	chromosome 15 open reading frame 57
C16orf35	8131	A_23_P100326		x	nitrogen permease regulator-like 3 (S. cerevisiae)
C17orf99	100141515	A_23_P141600		x	chromosome 17 open reading frame 99
C18orf10	25941	A_23_P141715		x	chromosome 18 open reading frame 10
C19orf33	64073	A_23_P39202		x	chromosome 19 open reading frame 33
C19orf38	255809	A_23_P142055		x	chromosome 19 open reading frame 38
C1orf162	128346	A_23_P412562		x	chromosome 1 open reading frame 162
C1orf162	128346	A_32_P181166		x	chromosome 1 open reading frame 162
C1QB	713	A_23_P137366		x	complement component 1, q subcomponent, B chain
C21orf67	84536	A_23_P211196		x	chromosome 21 open reading frame 67
C22orf39	128977	A_23_P388244		x	chromosome 22 open reading frame 39
C3orf39	84892	A_23_P18082		x	chromosome 3 open reading frame 39
C3orf50	93556	A_24_P68183		x	chromosome 3 open reading frame 50
C4B	721	A_23_P42282	x	x	similar to complement component 4B
C4orf8	8603	A_23_P121506		x	family with sequence similarity 193, member A
C6orf125	84300	A_23_P156739		x	chromosome 6 open reading frame 125
C6orf173	387103	A_24_P462899		x	centromere protein W
C6orf173	387103	A_32_P143245		x	centromere protein W
C6orf89	221477	A_24_P612441		x	chromosome 6 open reading frame 89
C8orf5	286046	A_32_P34516		x	XK, Kell blood group complex subunit-related family, member 6
C8orf51	78998	A_23_P71503		x	chromosome 8 open reading frame 51
C8orf56	157556	A_24_P7228		x	chromosome 8 open reading frame 56
C9orf43	257169	A_23_P320862		x	chromosome 9 open reading frame 43
C9orf71	169693	A_24_P132633	x	x	chromosome 9 open reading frame 71
CA1	759	A_23_P168916	x	x	carbonic anhydrase I
CA314185		A_32_P46171		x
CACYBP	27101	A_24_P84428		x	calcyclin binding protein
CALCOCO2	10241	A_24_P330773		x	calcium binding and coiled-coil domain 2
CALD1	800	A_24_P921366	x	x	caldesmon 1
CALN1	83698	A_24_P380567		x	calneuron 1
CAMK1	8536	A_23_P121215		x	calcium/calmodulin-dependent protein kinase I
CAMK2G	818	A_23_P46903		x	calcium/calmodulin-dependent protein kinase II gamma
CAPRIN2	65981	A_23_P87532		x	caprin family member 2
CAPRIN2	65981	A_24_P56281		x	caprin family member 2
CASP5	838	A_23_P47304		x	caspase 5, apoptosis-related cysteine peptidase
CB529149	57688	A_32_P162716		x	zinc finger, SWIM-type containing 6
CCDC48	79825	A_23_P166566		x	coiled-coil domain containing 48
CCDC69	26112	A_24_P97825		x	coiled-coil domain containing 69
CCL18	6362	A_23_P55270		x	chemokine (C-C motif) ligand 18 (pulmonary and activation-regulated)
CCL2	6347	A_23_P89431		x	chemokine (C-C motif) ligand 2
CCNB1	891	A_23_P122197		x	cyclin B1
CCNB2	9133	A_23_P65757		x	cyclin B2
CCPG1	9236	A_23_P346006		x	cell cycle progression 1
CD109	135228	A_23_P331928		x	CD109 molecule
CD200	4345	A_23_P121480		x	CD200 molecule
CD207	50489	A_23_P39790		x	CD207 molecule, langerin
CD300A	11314	A_24_P159434		x	CD300a molecule
CD300LF	146722	A_23_P55020		x	CD300 molecule-like family member f
CD33	945	A_23_P331748		x	CD33 molecule
CD33	945	A_24_P301655		x	CD33 molecule
CD34	947	A_23_P23829		x	CD34 molecule
CD34	947	A_32_P220798		x	CD34 molecule
CD36	948	A_23_P111583		x	CD36 molecule (thrombospondin receptor)
CD53	963	A_23_P74547		x	CD53 molecule
CD5L	922	A_23_P126584		x	CD5 molecule-like
CD63	967	A_32_P93792		x	CD63 molecule
CD82	3732	A_23_P1782		x	CD82 molecule
CDC20	991	A_23_P149200		x	cell division cycle 20 homolog (S. cerevisiae)
CDC42EP4	23580	A_23_P66891		x	CDC42 effector protein (Rho GTPase binding) 4
CDC42EP4	23580	A_24_P19054		x	CDC42 effector protein (Rho GTPase binding) 4
CDH1	999	A_23_P206359	x	x	cadherin 1, type 1, E-cadherin (epithelial)
CDH9	1007	A_23_P92999		x	cadherin 9, type 2 (T1-cadherin)
CDKL3	51265	A_23_P110643		x	cyclin-dependent kinase-like 3
CDKN2A	1029	A_23_P43484		x	cyclin-dependent kinase inhibitor 2A (melanoma, p16, inhibits CDK4)
CDT1	81620	A_24_P176374		x	chromatin licensing and DNA replication factor 1
CEACAM1	634	A_23_P434118		x	carcinoembryonic antigen-related cell adhesion molecule 1 (biliary glycoprotein)
CEACAM1	634	A_23_P55738		x	carcinoembryonic antigen-related cell adhesion molecule 1 (biliary glycoprotein)
CEACAM8	1088	A_23_P380240		x	carcinoembryonic antigen-related cell adhesion molecule 8
CFH	3078	A_23_P114740		x	similar to complement factor H-related 1;complement factor H;complement factor H-related 1
CHD3	1107	A_23_P21640		x	chromodomain helicase DNA binding protein 3
CHD8	57680	A_24_P361167		x	chromodomain helicase DNA binding protein 8
CHRM2	1129	A_23_P145606		x	cholinergic receptor, muscarinic 2
CK300181		A_32_P19840		x
CK821950	55119	A_24_P512749		x	PRP38 pre-mRNA processing factor 38 (yeast) domain containing B
CKS1B	652904	A_32_P192430		x	CDC28 protein kinase regulatory subunit 1B pseudogene 6
CLC	1178	A_23_P101683	x	x	Charcot-Leyden crystal protein
CLDN10	9071	A_23_P48350		x	claudin 10
CLEC4C	170482	A_23_P2616	x	x	C-type lectin domain family 4, member C
CLIP4	79745	A_23_P209232		x	CAP-GLY domain containing linker protein family, member 4
CMBL	134147	A_32_P223504		x	carboxymethylenebutenolidase homolog (Pseudomonas)
CMTM4	146223	A_32_P84009		x	CKLF-like MARVEL transmembrane domain containing 4
CMTM5	116173	A_23_P106042		x	CKLF-like MARVEL transmembrane domain containing 5
CNBP	7555	A_24_P664939		x	CCHC-type zinc finger, nucleic acid binding protein
CNGA1	1259	A_23_P92536		x	cyclic nucleotide gated channel alpha 1
CNOT4	4850	A_24_P187351		x	CCR4-NOT transcription complex, subunit 4
CNP	1267	A_23_P10798		x	2',3'-cyclic nucleotide 3' phosphodiesterase
CNRIP1	25927	A_23_P329353	x	x	cannabinoid receptor interacting protein 1
COL18A1	80781	A_23_P211212		x	collagen, type XVIII, alpha 1
COL24A1	255631	A_23_P74701		x	collagen, type XXIV, alpha 1
COL29A1	256076	A_23_P404698	x	x	collagen, type XXIX, alpha 1
COX8A	1351	A_23_P52639		x	cytochrome c oxidase subunit VIIIA (ubiquitous)
CPSF3L	54973	A_24_P328231		x	cleavage and polyadenylation specific factor 3-like
CR602022		A_24_P618928		x
CR620892	54894	A_24_P829107		x	ring finger protein 43
CRHBP	1393	A_23_P30567	x	x	corticotropin releasing hormone binding protein
CRIPT	9419	A_23_P17219		x	cysteine-rich PDZ-binding protein
CRYM	1428	A_23_P77731		x	crystallin, mu
CSAG2	728461	A_24_P567298	x	x	CSAG family, member 2
CSAG2	728461	A_24_P79529		x	CSAG family, member 3;CSAG family, member 2
CSF2RB	1439	A_23_P120899		x	colony stimulating factor 2 receptor, beta, low-affinity (granulocyte-macrophage)
CSRP2	1466	A_23_P44724		x	cysteine and glycine-rich protein 2
CSTL1	128817	A_23_P210807		x	cystatin-like 1
CTNNBL1	56259	A_23_P68401	x	x	catenin, beta like 1
CTSG	1511	A_23_P140384		x	cathepsin G
CXorf23	256643	A_24_P487736		x	chromosome X open reading frame 23
CXorf52	100132967	A_24_P276463		x	non-protein coding RNA 204;non-protein coding RNA 204B
CYB561	1534	A_24_P39843		x	cytochrome b-561
CYB5R3	1727	A_24_P100277		x	cytochrome b5 reductase 3
CYBB	1536	A_24_P365767		x	cytochrome b-245, beta polypeptide
CYP2J2	1573	A_23_P103486		x	cytochrome P450, family 2, subfamily J, polypeptide 2
CYSLTR1	10800	A_23_P22660		x	cysteinyl leukotriene receptor 1
DAK	26007	A_23_P36129		x	dihydroxyacetone kinase 2 homolog (S. cerevisiae)
DDX41	51428	A_23_P122116		x	DEAD (Asp-Glu-Ala-Asp) box polypeptide 41
DDX54	79039	A_23_P162374		x	DEAD (Asp-Glu-Ala-Asp) box polypeptide 54
DENND1B	163486	A_23_P320897		x	DENN/MADD domain containing 1B
DENND1C	79958	A_23_P78608		x	DENN/MADD domain containing 1C
DGKA	1606	A_24_P84834		x	diacylglycerol kinase, alpha 80kDa
DHRS11	79154	A_23_P27005		x	dehydrogenase/reductase (SDR family) member 11
DHRS12	79758	A_23_P205200		x	dehydrogenase/reductase (SDR family) member 12
DHRS3	9249	A_23_P33759		x	dehydrogenase/reductase (SDR family) member 3
DIP2A	23181	A_24_P7179		x	DIP2 disco-interacting protein 2 homolog A (Drosophila)
DLC1	10395	A_23_P252721		x	deleted in liver cancer 1
DLC1	10395	A_24_P940115		x	deleted in liver cancer 1
DLEU1	10301	A_23_P151337		x	deleted in lymphocytic leukemia 1 (non-protein coding)
DMKN	93099	A_23_P320261		x	dermokine
DMPK	1760	A_23_P50535		x	hypothetical protein LOC100287204;dystrophia myotonica-protein kinase
DNAJA4	55466	A_23_P206140	x	x	DnaJ (Hsp40) homolog, subfamily A, member 4
DNAJC8	22826	A_32_P157192		x	DnaJ (Hsp40) homolog, subfamily C, member 8
DNAJC9	23234	A_23_P104372		x	DnaJ (Hsp40) homolog, subfamily C, member 9
DNASE1L3	1776	A_23_P257993		x	deoxyribonuclease I-like 3
DOCK1	1793	A_23_P45059		x	dedicator of cytokinesis 1
DOCK3	1795	A_24_P153643		x	dedicator of cytokinesis 3
DOT1L	84444	A_23_P408768		x	DOT1-like, histone H3 methyltransferase (S. cerevisiae)
DPM2	8818	A_23_P217079		x	dolichyl-phosphate mannosyltransferase polypeptide 2, regulatory subunit
DPY30	84661	A_23_P5389		x	dpy-30 homolog (C. elegans)
DPYSL2	1808	A_24_P38347		x	dihydropyrimidinase-like 2
DSTYK	25778	A_24_P59278		x	dual serine/threonine and tyrosine protein kinase
DTYMK	1841	A_23_P123974		x	deoxythymidylate kinase (thymidylate kinase)
DTYMK	1841	A_23_P135364		x	deoxythymidylate kinase (thymidylate kinase)
DUSP22	56940	A_23_P120254		x	similar to mitogen-activated protein kinase phosphatase x;dual specificity phosphatase 22
DUSP6	1848	A_23_P139704		x	dual specificity phosphatase 6
DYNC1I2	1781	A_23_P154108		x	dynein, cytoplasmic 1, intermediate chain 2;similar to dynein cytoplasmic 1 intermediate chain 2
EEF1E1	9521	A_23_P156842		x	eukaryotic translation elongation factor 1 epsilon 1
EGR3	1960	A_23_P216225		x	early growth response 3
EIF2AK1	27102	A_23_P251173		x	eukaryotic translation initiation factor 2-alpha kinase 1
EMCN	51705	A_23_P382065	x	x	endomucin
ENST00000309182	124997	A_23_P354208		x	WD repeat domain 81
ENST00000323198	283711	A_24_P306896		x	hypothetical protein LOC283711
ENST00000326147	285135	A_32_P835566		x	fibrous sheath interacting protein 2
ENST00000329015	150147	A_23_P377860		x	chromosome 21 open reading frame 128
ENST00000334973	151174	A_24_P469746		x	hypothetical LOC151174
ENST00000344693	391267	A_23_P392529		x	ankyrin repeat domain 20 family, member A3 pseudogene
ENST00000354343	83938	A_32_P211558		x	chromosome 10 open reading frame 11
ENST00000357303	100287347	A_23_P364504		x	similar to hCG1777462
ENST00000361500	100289143	A_24_P927474		x	similar to nucleolar protein family A, member 3
ENST00000372045	91851	A_24_P168925	x	x	chordin-like 1
ENST00000375672	284804	A_24_P101800		x	hypothetical protein LOC284804
ENST00000379938	6239	A_23_P325411		x	ras responsive element binding protein 1
EPB42	2038	A_23_P140675		x	erythrocyte membrane protein band 4.2
EPCAM	4072	A_23_P91081		x	epithelial cell adhesion molecule
EPOR	2057	A_23_P367899		x	erythropoietin receptor
EPX	8288	A_23_P89192	x	x	eosinophil peroxidase
ERAF	51327	A_23_P135486	x	x	alpha hemoglobin stabilizing protein
ERO1L	30001	A_23_P106145		x	ERO1-like (S. cerevisiae)
EVI2A	2123	A_23_P78092		x	ecotropic viral integration site 2A
EXOC5	10640	A_24_P256830		x	exocyst complex component 5
FABP3	2170	A_24_P62783		x	fatty acid binding protein 3, muscle and heart (mammary-derived growth inhibitor)
FADS2	9415	A_23_P98580		x	fatty acid desaturase 2
FAM101B	100291714	A_24_P299318		x	hypothetical protein LOC100133632;hypothetical protein LOC100291714;
FAM129B	64855	A_23_P417404	x	x	family with sequence similarity 129, member B
FAM133A	286499	A_24_P400027		x	family with sequence similarity 133, member A
FAM164C	79696	A_24_P261904		x	family with sequence similarity 164, member C
FAM178B	51252	A_23_P258992	x	x	family with sequence similarity 178, member B
FAM178B	51252	A_24_P231546	x	x	family with sequence similarity 178, member B
FAM38A	9780	A_23_P140738		x	family with sequence similarity 38, member A
FAM41C	284593	A_32_P70203		x	family with sequence similarity 41, member C
FAM46A	55603	A_23_P70660		x	family with sequence similarity 46, member A
FAM57A	79850	A_23_P50000		x	family with sequence similarity 57, member A
FAM62B	57488	A_24_P132470		x	extended synaptotagmin-like protein 2
FAM83D	81610	A_23_P323751		x	family with sequence similarity 83, member D
FAM89A	375061	A_24_P418408		x	family with sequence similarity 89, member A
FANCE	2178	A_23_P42335		x	Fanconi anemia, complementation group E
FBXO31	100288525	A_23_P89030		x	hypothetical protein LOC100288525
FBXO7	25793	A_23_P29225		x	F-box protein 7
FCER1A	2205	A_23_P103765		x	Fc fragment of IgE, high affinity I, receptor for; alpha polypeptide
FCGR3A	2214	A_23_P200728		x	Fc fragment of IgG, low affinity IIIa, receptor (CD16a)
FCGR3B	2215	A_23_P126298		x	Fc fragment of IgG, low affinity IIIa, receptor (CD16a);Fc fragment of IgG, low affinity IIIb, receptor (CD16b)
FERMT3	83706	A_23_P64044		x	fermitin family homolog 3 (Drosophila)
FGD5	152273	A_23_P258151		x	FYVE, RhoGEF and PH domain containing 5
FGD5	152273	A_23_P321972		x	FYVE, RhoGEF and PH domain containing 5
FHIT	2272	A_23_P125164		x	fragile histidine triad gene
FHL2	2274	A_23_P108751	x	x	four and a half LIM domains 2
FJX1	24147	A_23_P150693		x	four jointed box 1 (Drosophila)
FKSG24	84769	A_23_P165130		x	MPV17 mitochondrial membrane protein-like 2
FLAD1	80308	A_23_P34527		x	FAD1 flavin adenine dinucleotide synthetase homolog (S. cerevisiae)
FLJ22662	79887	A_23_P87709		x	phospholipase B domain containing 1
FLJ32063	150538	A_23_P343865		x	hypothetical LOC150538
FLT3	2322	A_23_P99442	x	x	fms-related tyrosine kinase 3
FNBP1	23048	A_24_P205130		x	formin binding protein 1
FOXJ1	2302	A_23_P348636	x	x	forkhead box J1
FUT1	2523	A_23_P107963		x	fucosyltransferase 1 (galactoside 2-alpha-L-fucosyltransferase, H blood group)
FXN	2395	A_23_P60517		x	frataxin
FXYD3	5349	A_24_P293192		x	FXYD domain containing ion transport regulator 3
FZD5	7855	A_23_P397999		x	frizzled homolog 5 (Drosophila)
GAD1	2571	A_23_P209578	x	x	glutamate decarboxylase 1 (brain, 67kDa)
GAL	51083	A_23_P374844		x	galanin prepropeptide
GALNT10	55568	A_24_P234871		x	UDP-N-acetyl-alpha-D-galactosamine:polypeptide N-acetylgalactosaminyltransferase 10 (GalNAc-T10)
GAS2L1	10634	A_23_P502710		x	growth arrest-specific 2 like 1
GATA1	2623	A_24_P374244	x	x	GATA binding protein 1 (globin transcription factor 1)
GATA2	2624	A_24_P165998		x	GATA binding protein 2
GBF1	8729	A_23_P161237		x	golgi brefeldin A resistant guanine nucleotide exchange factor 1
GBGT1	26301	A_23_P146576		x	globoside alpha-1,3-N-acetylgalactosaminyltransferase 1
GBP1	2633	A_32_P107372		x	guanylate binding protein 1, interferon-inducible, 67kDa
GBP2	2634	A_23_P85693		x	guanylate binding protein 2, interferon-inducible
GBP5	115362	A_23_P74290		x	guanylate binding protein 5
GCN1L1	10985	A_23_P406105		x	GCN1 general control of amino-acid synthesis 1-like 1 (yeast)
GD136470	541471	A_32_P184937		x	non-protein coding RNA 152;hypothetical LOC541471
GFI1B	8328	A_23_P216845		x	growth factor independent 1B transcription repressor
GFOD2	81577	A_23_P3574		x	glucose-fructose oxidoreductase domain containing 2
GIMAP5	55340	A_23_P42588		x	GTPase, IMAP family member 5
GIMAP6	474344	A_23_P145631		x	GTPase, IMAP family member 6
GIYD1	548593	A_23_P501451		x	sulfotransferase family, cytosolic, 1A, phenol-preferring, member 4;GIY-YIG domain containing 1
GLIPR1	11010	A_23_P364024		x	GLI pathogenesis-related 1;KRR1, small subunit (SSU) processome component, homolog (yeast)
GLRX5	51218	A_23_P65370		x	glutaredoxin 5
GLTPD1	80772	A_23_P63281		x	glycolipid transfer protein domain containing 1
GMPPA	29926	A_24_P396800		x	GDP-mannose pyrophosphorylase A
GMPR	2766	A_24_P277657		x	guanosine monophosphate reductase
GNPTAB	79158	A_24_P281975		x	N-acetylglucosamine-1-phosphate transferase, alpha and beta subunits
GOLGA8E	390535	A_32_P119569		x	golgin A8 family, member F;golgin A8 family, member D (pseudogene);golgin A8 family, member G
GORASP2	26003	A_23_P165494		x	golgi reassembly stacking protein 2, 55kDa
GOSR2	9570	A_23_P207719		x	golgi SNAP receptor complex member 2
GP1BA	2811	A_23_P152926		x	glycoprotein Ib (platelet), alpha polypeptide
GPR126	57211	A_24_P411749		x	G protein-coupled receptor 126
GPR156	165829	A_23_P92275		x	G protein-coupled receptor 156
GPR172A	79581	A_23_P258281		x	G protein-coupled receptor 172A
GPR173	54328	A_23_P346291	x	x	G protein-coupled receptor 173
GSG2	83903	A_24_P76521		x	germ cell associated 2 (haspin)
GTPBP1	9567	A_24_P168760		x	GTP binding protein 1
GUCY1A3	2982	A_32_P179138		x	guanylate cyclase 1, soluble, alpha 3
GZF1	64412	A_23_P433188		x	GDNF-inducible zinc finger protein 1
GZMB	3002	A_23_P117602	x	x	granzyme B (granzyme 2, cytotoxic T-lymphocyte-associated serine esterase 1)
HAGH	3029	A_24_P176445	x	x	hydroxyacylglutathione hydrolase
HAMP	57817	A_23_P165162		x	hepcidin antimicrobial peptide
HBD	3045	A_23_P87346		x	hemoglobin, delta
HBEGF	1839	A_23_P213944		x	heparin-binding EGF-like growth factor
HCN3	57657	A_23_P34827	x	x	hyperpolarization activated cyclic nucleotide-gated potassium channel 3
HCP5	10866	A_23_P111126		x	HLA complex P5
HCP5	10866	A_24_P17870		x	HLA complex P5
HCP5	10866	A_32_P85500		x	HLA complex P5
HDAC7	51564	A_23_P2582	x	x	histone deacetylase 7
HDAC7	51564	A_24_P647146		x	histone deacetylase 7
HDC	3067	A_23_P117662	x	x	histidine decarboxylase
HEG1	57493	A_32_P166693		x	HEG homolog 1 (zebrafish)
HEPACAM2	253012	A_32_P118397		x	HEPACAM family member 2
HIGD1A	25994	A_24_P200162		x	similar to HIG1 domain family, member 1A;HIG1 hypoxia inducible domain family, member 1A
HIST1H2AL	8332	A_23_P363174		x	histone cluster 1, H2al
HIST2H2BE	8349	A_24_P148321		x	histone cluster 2, H2be
HLF	3131	A_23_P356585		x	hepatic leukemia factor
HMBS	3145	A_23_P98431		x	hydroxymethylbilane synthase
HMOX1	3162	A_23_P120883		x	heme oxygenase (decycling) 1
HNRNPH1	3187	A_24_P337380		x	heterogeneous nuclear ribonucleoprotein H1 (H)
HOPX	84525	A_23_P254507	x	x	HOP homeobox
HOPX	84525	A_24_P913146		x	HOP homeobox
HOXA3	3200	A_23_P501538		x	homeobox A3
HOXB5	3215	A_23_P363316		x	homeobox B5
HP	3240	A_23_P206760		x	haptoglobin;haptoglobin-related protein
HPS4	89781	A_23_P109446		x	Hermansky-Pudlak syndrome 4
HRASLS2	54979	A_24_P364263		x	HRAS-like suppressor 2
HSD17B14	51171	A_23_P78762		x	hydroxysteroid (17-beta) dehydrogenase 14
HSD3B7	80270	A_23_P206819		x	hydroxy-delta-5-steroid dehydrogenase, 3 beta- and steroid delta-isomerase 7
HSPA5	3309	A_24_P18190		x	heat shock 70kDa protein 5 (glucose-regulated protein, 78kDa)
HSPA8	3312	A_24_P295745		x	heat shock 70kDa protein 8
HSPB6	126393	A_24_P308029		x	heat shock protein, alpha-crystallin-related, B6
HSPBP1	23640	A_23_P10685		x	HSPA (heat shock 70kDa) binding protein, cytoplasmic cochaperone 1
HYPK	25764	A_23_P117683		x	chromosome 15 open reading frame 63
ICAM4	3386	A_23_P130537		x	intercellular adhesion molecule 4 (Landsteiner-Wiener blood group)
IDS	3423	A_23_P217475		x	iduronate 2-sulfatase
IDS	3423	A_23_P400847		x	iduronate 2-sulfatase
IFI44L	10964	A_23_P45871		x	interferon-induced protein 44-like
IKBKB	3551	A_24_P132518		x	inhibitor of kappa light polypeptide gene enhancer in B-cells, kinase beta
IL15	3600	A_23_P29953		x	interleukin 15
IL18RAP	8807	A_23_P28334		x	interleukin 18 receptor accessory protein
IL1F6	27179	A_23_P348028		x	interleukin 1 family, member 6 (epsilon)
IL27RA	9466	A_23_P27606		x	interleukin 27 receptor, alpha
IL6R	3570	A_24_P379413		x	interleukin 6 receptor
IL8RBP	3580	A_32_P38989		x	chemokine (C-X-C motif) receptor 2 pseudogene 1
IMP4	92856	A_23_P302094		x	IMP4, U3 small nucleolar ribonucleoprotein, homolog (yeast)
INO80C	125476	A_24_P117954		x	INO80 complex subunit C
INPP5F	22876	A_24_P4426		x	inositol polyphosphate-5-phosphatase F
IP6K2	51447	A_23_P6836		x	inositol hexakisphosphate kinase 2
IQCA1	79781	A_23_P143068		x	IQ motif containing with AAA domain 1
ISCA1	81689	A_32_P25253		x	iron-sulfur cluster assembly 1 homolog (S. cerevisiae) pseudogene 6
ISOC2	79763	A_23_P153418		x	isochorismatase domain containing 2
ISY1	57461	A_23_P124164		x	ISY1 splicing factor homolog (S. cerevisiae)
ITGA2B	3674	A_24_P65373	x	x	integrin, alpha 2b (platelet glycoprotein IIb of IIb/IIIa complex, antigen CD41)
ITGA2B	3674	A_23_P77971	x	x	integrin, alpha 2b (platelet glycoprotein IIb of IIb/IIIa complex, antigen CD41)
ITGA9	3680	A_24_P607904		x	integrin, alpha 9
ITGAD	3681	A_23_P129665		x	integrin, alpha D
ITGAE	3682	A_23_P218375		x	integrin, alpha E (antigen CD103, human mucosal lymphocyte antigen 1; alpha polypeptide)
ITGB4	3691	A_23_P66355		x	integrin, beta 4
ITPRIPL2	162073	A_24_P835500		x	inositol 1,4,5-triphosphate receptor interacting protein-like 2
JAM2		A_32_P310335		x
K03200	440995	A_24_P924484		x	hypothetical protein LOC440995
KCNH2	3757	A_23_P168403	x	x	potassium voltage-gated channel, subfamily H (eag-related), member 2
KCNH2	3757	A_23_P377882	x	x	potassium voltage-gated channel, subfamily H (eag-related), member 2
KCNK5	8645	A_23_P319423		x	potassium channel, subfamily K, member 5
KCNK6	9424	A_24_P262543		x	potassium channel, subfamily K, member 6
KCNN4	3783	A_23_P67529		x	potassium intermediate/small conductance calcium-activated channel, subfamily N, member 4
KEL	3792	A_23_P252758	x	x	Kell blood group, metallo-endopeptidase
KIAA0087	9808	A_23_P386442		x	KIAA0087
KIAA0125	9834	A_24_P95723		x	KIAA0125
KIAA0323	23351	A_24_P170763		x	KH and NYN domain containing
KIAA0329	9895	A_32_P355396		x	tectonin beta-propeller repeat containing 2
KIAA0802	23255	A_23_P360605		x	hypothetical protein LOC100288839;hypothetical protein LOC100288877;KIAA0802
KIAA1147	57189	A_23_P404821		x	KIAA1147
KIAA1211	57482	A_24_P331882		x	KIAA1211
KIAA1305	57523	A_23_P129005		x	NYN domain and retroviral integrase containing
KIF13B	23303	A_32_P165611		x	kinesin family member 13B
KLF1	10661	A_23_P383377		x	Kruppel-like factor 1 (erythroid)
KLF10	7071	A_23_P168828		x	Kruppel-like factor 10
KLHL35	283212	A_23_P351837		x	kelch-like 35 (Drosophila)
KRT14	3861	A_24_P265346		x	keratin 14
KRT23	25984	A_23_P78248		x	keratin 23 (histone deacetylase inducible)
L3MBTL	26013	A_23_P210445		x	l(3)mbt-like (Drosophila)
LAG3	3902	A_23_P116942		x	lymphocyte-activation gene 3
LAMB3	3914	A_23_P86012		x	laminin, beta 3
LAPTM4B	55353	A_24_P414999		x	lysosomal protein transmembrane 4 beta
LAT	27040	A_23_P44112		x	linker for activation of T cells
LCN2	3934	A_23_P169437		x	lipocalin 2
LCP1	3936	A_23_P204847		x	lymphocyte cytosolic protein 1 (L-plastin)
LEF1	51176	A_24_P20630		x	lymphoid enhancer-binding factor 1
LIMS3	100271835	A_24_P527716		x	LIMS3-LOC440895 read-through;LIM and senescent cell antigen-like domains 3-like
LINGO4	339398	A_24_P247626		x	leucine rich repeat and Ig domain containing 4
LITAF	9516	A_23_P3532		x	lipopolysaccharide-induced TNF factor
LMNA	4000	A_23_P34835		x	lamin A/C
LMNA	4000	A_24_P162718		x	lamin A/C
LOC100128116		A_24_P7750		x
LOC100128164	100128164	A_24_P892612		x	four and a half LIM domains 1 pseudogene
LOC100128737	100128737	A_32_P100430		x	hypothetical LOC100128737
LOC100129566	100129566	A_32_P213210		x	small nuclear ribonucleoprotein polypeptide C pseudogene;small nuclear ribonucleoprotein polypeptide C
LOC100130623	100240735	A_32_P170481		x	hypothetical LOC100240735
LOC100132288	10013228	A_24_P306443		x	hypothetical protein LOC100132288;MAFF interacting protein;tektin 4 pseudogene 1
LOC100133528	100130383	A_24_P246636		x	similar to HIG1 domain family, member 1A
LOC100133869		A_24_P152325		x
LOC100289641	100289641	A_32_P174385		x	hypothetical protein LOC100289641
LOC145783	145783	A_32_P10894		x	hypothetical LOC145783
LOC150166	150166	A_32_P103815		x	hypothetical protein LOC150166
LOC222699	222699	A_32_P440095		x	transducer of ERBB2, 2 pseudogene
LOC285535		A_32_P491904		x
LOC285944	3204	A_24_P829209		x	homeobox A7
LOC286467	286467	A_24_P32920		x	hypothetical LOC286467
LOC344887		A_23_P136724		x
LOC344887		A_24_P68908		x
LOC349196	100287352	A_32_P846696		x	hypothetical protein LOC100287352;hypothetical protein LOC100289814
LOC388242	388242	A_32_P135336		x	coiled-coil domain containing 101 pseudogene
LOC388588	388588	A_32_P71675	x	x	hypothetical protein LOC388588
LOC390424	390424	A_24_P186986		x	similar to hCG1639781
LOC400464	100128108	A_24_P548953		x	hypothetical LOC100128108
LOC400590	147172	A_24_P659415		x	leucine rich repeat containing 37, member B2
LOC400750		A_24_P401090		x
LOC442308	442308	A_24_P647682		x	similar to tubulin, beta 5
LOC541471	541471	A_24_P6921		x	non-protein coding RNA 152;hypothetical LOC541471
LOC641746	641746	A_32_P57702		x	glycine cleavage system protein H pseudogene
LOC643733		A_23_P24507		x
LOC643988	643988	A_24_P731549		x	hypothetical protein LOC100293318;hypothetical LOC643988
LOC646547		A_24_P617278		x
LOC653080	653391	A_24_P203964		x	similar to hCG1820960;glucuronidase, beta pseudogene
LOC727869	727869	A_32_P110016		x	hypothetical LOC727869
LOC728606	728606	A_24_P921771	x	x	hypothetical LOC728606
LOC729680	729680	A_32_P46840		x	hypothetical protein LOC729680
LOC730038	28955	A_24_P923807		x	Dexi homolog (mouse)
LOC730107	729080	A_24_P66932		x	similar to Glycine cleavage system H protein, mitochondrial precursor
LPCAT3	10162	A_23_P64938		x	lysophosphatidylcholine acyltransferase 3
LPIN1	23175	A_23_P320371		x	lipin 1
LPIN1	23175	A_32_P52609		x	lipin 1
LRCH2	57631	A_23_P73809		x	leucine-rich repeats and calponin homology (CH) domain containing 2
LRRC47	57470	A_24_P19662	x	x	leucine rich repeat containing 47
LRRC68	284352	A_23_P101303		x	leucine rich repeat containing 68
LRRFIP1	9208	A_32_P57717		x	leucine rich repeat (in FLII) interacting protein 1
LRRFIP1	9208	A_24_P316939		x	leucine rich repeat (in FLII) interacting protein 1
LTA4H	4048	A_23_P388670		x	leukotriene A4 hydrolase
LTBP1	4052	A_23_P43810	x	x	latent transforming growth factor beta binding protein 1
LY96	23643	A_23_P94230		x	lymphocyte antigen 96
LYRM7	90624	A_32_P18159		x	Lyrm7 homolog (mouse)
MAGOHB	55110	A_24_P828949		x	mago-nashi homolog B (Drosophila)
MAL	4118	A_23_P17134		x	mal, T-cell differentiation protein
MAN2B2	23324	A_23_P250379		x	mannosidase, alpha, class 2B, member 2
MANBAL	63905	A_23_P131778		x	mannosidase, beta A, lysosomal-like
MANSC1	54682	A_23_P162211		x	MANSC domain containing 1
MARCKSL1	65108	A_23_P310		x	MARCKS-like 1
MARVELD2	153562	A_23_P401675		x	MARVEL domain containing 2
MCM5	4174	A_23_P132277		x	minichromosome maintenance complex component 5
MDK	4192	A_23_P116235		x	midkine (neurite growth-promoting factor 2)
MFAP2	4237	A_23_P1029		x	microfibrillar-associated protein 2
MGAT3	4248	A_24_P245838		x	mannosyl (beta-1,4-)-glycoprotein beta-1,4-N-acetylglucosaminyltransferase
MIAT	440823	A_24_P595223		x	myocardial infarction associated transcript (non-protein coding)
MIAT	440823	A_24_P854492		x	myocardial infarction associated transcript (non-protein coding)
MICAL2	9645	A_23_P24843	x	x	microtubule associated monoxygenase, calponin and LIM domain containing 2
MLKL	197259	A_23_P61050		x	mixed lineage kinase domain-like
MLKL	197259	A_24_P185044		x	mixed lineage kinase domain-like
MPL	4352	A_23_P137806		x	myeloproliferative leukemia virus oncogene
MPL	4352	A_24_P156769		x	myeloproliferative leukemia virus oncogene
MPZL2	10205	A_23_P150379		x	myelin protein zero-like 2
MRPL14	64928	A_23_P124035		x	mitochondrial ribosomal protein L14
MRPL2	51069	A_23_P7941		x	mitochondrial ribosomal protein L2
MRPL2	51069	A_24_P17909		x	mitochondrial ribosomal protein L2
MRPL28	10573	A_23_P129513		x	mitochondrial ribosomal protein L28
MRPS17	51373	A_23_P258321		x	mitochondrial ribosomal protein S17
MRPS36	92259	A_23_P29575		x	mitochondrial ribosomal protein S36
MS4A2	2206	A_23_P1904	x	x	membrane-spanning 4-domains, subfamily A, member 2
MS4A4A	51338	A_23_P75769		x	membrane-spanning 4-domains, subfamily A, member 4
MTA3	57504	A_23_P154522		x	metastasis associated 1 family, member 3
MTG1	92170	A_23_P113728		x	mitochondrial GTPase 1 homolog (S. cerevisiae)
MUC1	4582	A_23_P137856		x	mucin 1, cell surface associated
MX1	4599	A_23_P17663		x	myxovirus (influenza virus) resistance 1, interferon-inducible protein p78 (mouse)
MYBL2	4605	A_23_P143190		x	v-myb myeloblastosis viral oncogene homolog (avian)-like 2
MYH10	4628	A_23_P164081		x	myosin, heavy chain 10, non-muscle
MYL4	4635	A_24_P151032	x	x	myosin, light chain 4, alkali; atrial, embryonic
MYL4	4635	A_24_P188218	x	x	myosin, light chain 4, alkali; atrial, embryonic
MYO1C	4641	A_23_P416656		x	myosin IC
MYO5A	4644	A_23_P117654		x	myosin VA (heavy chain 12, myoxin)
MYO5C	55930	A_23_P140434		x	myosin VC
NAPSA	9476	A_23_P90130		x	napsin A aspartic peptidase
NCRNA00152	112597	A_23_P40010		x	non-protein coding RNA 152
NCRNA00152	112597	A_24_P273143		x	non-protein coding RNA 152;hypothetical LOC541471
NDE1	54820	A_24_P210675		x	nudE nuclear distribution gene E homolog 1 (A. nidulans)
NDUFA10	4705	A_24_P316489		x	NADH dehydrogenase (ubiquinone) 1 alpha subcomplex, 10, 42kDa
NDUFA7	4701	A_23_P108303		x	NADH dehydrogenase (ubiquinone) 1 alpha subcomplex, 7, 14.5kDa
NDUFB6	4712	A_23_P43613		x	NADH dehydrogenase (ubiquinone) 1 beta subcomplex, 6, 17kDa
NDUFB9	4715	A_23_P157669		x	NADH dehydrogenase (ubiquinone) 1 beta subcomplex, 9, 22kDa
NECAB1	64168	A_24_P944756		x	N-terminal EF-hand calcium binding protein 1
NEIL1	79661	A_23_P129157		x	nei endonuclease VIII-like 1 (E. coli)
NFKBIB	4793	A_23_P330895		x	nuclear factor of kappa light polypeptide gene enhancer in B-cells inhibitor, beta
NFKBIZ	64332	A_23_P212089		x	nuclear factor of kappa light polypeptide gene enhancer in B-cells inhibitor, zeta
NKAIN2	154215	A_23_P316501		x	Na+/K+ transporting ATPase interacting 2
NMU	10874	A_23_P69537	x	x	neuromedin U
NNMT	4837	A_23_P127584		x	nicotinamide N-methyltransferase
NOP10	55505	A_23_P54477		x	NOP10 ribonucleoprotein homolog (yeast)
NOSIP	51070	A_23_P107959		x	nitric oxide synthase interacting protein
NP366238		A_24_P306479		x
NPDC1	56654	A_23_P146572		x	neural proliferation, differentiation and control, 1
NPTX2	4885	A_23_P82651		x	neuronal pentraxin II
NRN1L	123904	A_32_P8551		x	neuritin 1-like
NSFL1C	55968	A_24_P134340		x	NSFL1 (p97) cofactor (p47)
NSUN7	79730	A_24_P7121		x	NOP2/Sun domain family, member 7
NUDT11	55190	A_23_P62387		x	nudix (nucleoside diphosphate linked moiety X)-type motif 11
NUDT21	11051	A_23_P129614		x	nudix (nucleoside diphosphate linked moiety X)-type motif 21
NUP93	9688	A_32_P163908		x	nucleoporin 93kDa
NUP98	4928	A_24_P141522		x	nucleoporin 98kDa
OAS2	4939	A_23_P204087		x	2'-5'-oligoadenylate synthetase 2, 69/71kDa
OBSL1	23363	A_23_P335695		x	obscurin-like 1
OGG1	4968	A_24_P414183		x	8-oxoguanine DNA glycosylase
P2RX5	5026	A_23_P433785		x	purinergic receptor P2X, ligand-gated ion channel, 5
P2RY13	53829	A_24_P63136		x	purinergic receptor P2Y, G-protein coupled, 13
P2RY8	286530	A_24_P340128		x	purinergic receptor P2Y, G-protein coupled, 8
PAQR8	85315	A_24_P334640		x	progestin and adipoQ receptor family member VIII
PBK	55872	A_32_P62997		x	PDZ binding kinase
PC	5091	A_23_P161647	x	x	pyruvate carboxylase
PCCB	5096	A_24_P302797		x	propionyl CoA carboxylase, beta polypeptide
PCCB	5096	A_24_P302802		x	propionyl CoA carboxylase, beta polypeptide
PCSK7	9159	A_32_P66974		x	proprotein convertase subtilisin/kexin type 7
PCYT1B	9468	A_23_P148422		x	phosphate cytidylyltransferase 1, choline, beta
PDCD4	27250	A_23_P258862		x	programmed cell death 4 (neoplastic transformation inhibitor)
PDCD4	27250	A_23_P9932		x	programmed cell death 4 (neoplastic transformation inhibitor)
PDE7A	5150	A_24_P360529		x	phosphodiesterase 7A
PF4	5196	A_24_P79403	x	x	platelet factor 4
PFKFB4	5210	A_24_P362904		x	6-phosphofructo-2-kinase/fructose-2,6-biphosphatase 4
PGLYRP1	8993	A_23_P208747		x	peptidoglycan recognition protein 1
PGM5	5239	A_24_P120907		x	phosphoglucomutase 5
PGP	283871	A_23_P66100		x	hypothetical protein LOC100287254;phosphoglycolate phosphatase
PGP	283871	A_24_P942805		x	hypothetical protein LOC100287254;phosphoglycolate phosphatase
PHF20	51230	A_23_P120644		x	PHD finger protein 20
PIGQ	9091	A_24_P359205		x	phosphatidylinositol glycan anchor biosynthesis, class Q
PIGX	54965	A_23_P354170		x	phosphatidylinositol glycan anchor biosynthesis, class X
PIP4K2A	5305	A_24_P673786		x	phosphatidylinositol-5-phosphate 4-kinase, type II, alpha
PITPNA	5306	A_23_P77887		x	phosphatidylinositol transfer protein, alpha
PKD2L1	9033	A_23_P12554		x	polycystic kidney disease 2-like 1
PKIG	11142	A_23_P91221		x	protein kinase (cAMP-dependent, catalytic) inhibitor gamma
PKLR	57657	A_24_P325533		x	pyruvate kinase, liver and RBC;hyperpolarization activated cyclic nucleotide-gated potassium channel 3
PKLR	5313	A_23_P201022		x	pyruvate kinase, liver and RBC
PLCB1	23236	A_24_P941643		x	phospholipase C, beta 1 (phosphoinositide-specific)
PLCG2	5336	A_23_P106675		x	phospholipase C, gamma 2 (phosphatidylinositol-specific)
PLEKHG1	57480	A_24_P6517		x	pleckstrin homology domain containing, family G (with RhoGef domain) member 1
PLK1	5347	A_24_P313504		x	endoplasmic reticulum to nucleus signaling 2;polo-like kinase 1 (Drosophila)
PNMT	5409	A_23_P100642	x	x	phenylethanolamine N-methyltransferase
POLE4	56655	A_23_P154234		x	polymerase (DNA-directed), epsilon 4 (p12 subunit)
POLE4	56655	A_23_P383385		x	polymerase (DNA-directed), epsilon 4 (p12 subunit)
POLR3K	51728	A_24_P382001		x	polymerase (RNA) III (DNA directed) polypeptide K, 12.3 kDa
POM121	9883	A_24_P349002		x	POM121 membrane glycoprotein C;POM121 membrane glycoprotein B (pseudogene)
POM121	9883	A_24_P417784		x	POM121 membrane glycoprotein C;POM121 membrane glycoprotein B (pseudogene)
PPAPDC1A	196051	A_24_P810290		x	phosphatidic acid phosphatase type 2 domain containing 1A
PPBP	5473	A_23_P121596		x	pro-platelet basic protein (chemokine (C-X-C motif) ligand 7)
PPIB	5479	A_24_P304723		x	peptidylprolyl isomerase B (cyclophilin B)
PPIL4	85313	A_23_P42507		x	peptidylprolyl isomerase (cyclophilin)-like 4
PPOX	5498	A_23_P201400		x	protoporphyrinogen oxidase
PPOX	5498	A_24_P102726		x	protoporphyrinogen oxidase
PPP1R14A	94274	A_24_P296772	x	x	protein phosphatase 1, regulatory (inhibitor) subunit 14A
PPP1R15A	23645	A_23_P90172		x	protein phosphatase 1, regulatory (inhibitor) subunit 15A
PPP2R2D	55844	A_23_P135778		x	protein phosphatase 2, regulatory subunit B, delta isoform
PPP2R3B	28227	A_23_P45517		x	protein phosphatase 2 (formerly 2A), regulatory subunit B'', beta
PPT2	9374	A_23_P42116		x	palmitoyl-protein thioesterase 2
PRDM16	63976	A_32_P225816		x	PR domain containing 16
PRDX2	7001	A_24_P168416		x	peroxiredoxin 2
PRDX2	7001	A_23_P142045		x	peroxiredoxin 2
PRG2	5553	A_24_P925678	x	x	proteoglycan 2, bone marrow (natural killer cell activator, eosinophil granule major basic protein)
PRG2	5553	A_23_P218002	x	x	proteoglycan 2, bone marrow (natural killer cell activator, eosinophil granule major basic protein)
PRG4	10216	A_23_P160286		x	proteoglycan 4;translocated promoter region (to activated MET oncogene)
PRKAR1B	5575	A_23_P83599		x	protein kinase, cAMP-dependent, regulatory, type I, beta
PRKAR1B	5575	A_24_P216501		x	protein kinase, cAMP-dependent, regulatory, type I, beta
PRKAR2B	5577	A_23_P42975		x	protein kinase, cAMP-dependent, regulatory, type II, beta
PRKCH	5583	A_23_P205567		x	protein kinase C, eta
PRMT1	3276	A_23_P39088		x	protein arginine methyltransferase 1
PROM1	8842	A_23_P258463		x	prominin 1
PRPF19	27339	A_23_P52978		x	PRP19/PSO4 pre-mRNA processing factor 19 homolog (S. cerevisiae)
PRR16	51334	A_23_P92929		x	proline rich 16
PRRT1	80863	A_32_P192474		x	proline-rich transmembrane protein 1
PRSS1	5644	A_23_P380754		x	protease, serine, 1 (trypsin 1)
PRSS2	154754	A_23_P310274		x	trypsinogen C
PRSS2	5645	A_32_P94444		x	trypsinogen C;protease, serine, 2 (trypsin 2)
PRSS3	5646	A_23_P135257		x	protease, serine, 3
PSMA7	5688	A_23_P91468		x	proteasome (prosome, macropain) subunit, alpha type, 7
PSMC3	5702	A_23_P104607		x	proteasome (prosome, macropain) 26S subunit, ATPase, 3
PSMD8	5714	A_23_P67466		x	proteasome (prosome, macropain) 26S subunit, non-ATPase, 8
PSMG3	84262	A_24_P21044		x	proteasome (prosome, macropain) assembly chaperone 3
PSTPIP2	9050	A_23_P208119		x	proline-serine-threonine phosphatase interacting protein 2
PTH2R	5746	A_24_P457628		x	parathyroid hormone 2 receptor
PTOV1	53635	A_23_P325080		x	prostate tumor overexpressed 1
PTTG1	9232	A_23_P7636		x	pituitary tumor-transforming 1
PTTG2	10744	A_23_P18579		x	pituitary tumor-transforming 2
PTTG3	26255	A_23_P60016		x	pituitary tumor-transforming 3 (pseudogene)
PUS1	80324	A_24_P335358		x	hypothetical protein LOC100288577;pseudouridylate synthase 1
PVRL1	5818	A_23_P76034		x	poliovirus receptor-related 1 (herpesvirus entry mediator C)
PVRL1	5818	A_24_P50890		x	poliovirus receptor-related 1 (herpesvirus entry mediator C)
PXN	5829	A_24_P184555		x	paxillin
PYCR1	5831	A_24_P204358		x	pyrroline-5-carboxylate reductase 1
PYGL	5836	A_23_P48676		x	phosphorylase, glycogen, liver
QRICH1	54870	A_23_P45106		x	glutamine-rich 1
QRICH1	54870	A_23_P45108		x	glutamine-rich 1
QTRT1	81890	A_24_P96234		x	queuine tRNA-ribosyltransferase 1
RAB11FIP2	22841	A_23_P127140		x	RAB11 family interacting protein 2 (class I)
RAB31	11031	A_23_P141688		x	RAB31, member RAS oncogene family
RAD1	5810	A_23_P144697		x	RAD1 homolog (S. pombe)
RANBP1	5902	A_23_P91590		x	RAN binding protein 1;similar to RAN binding protein 1
RARG	5916	A_23_P387552		x	retinoic acid receptor, gamma
RASGRP1	10125	A_23_P124642		x	RAS guanyl releasing protein 1 (calcium and DAG-regulated)
RBPMS	11030	A_23_P71316		x	RNA binding protein with multiple splicing
RBPMS2	348093	A_23_P100056	x	x	RNA binding protein with multiple splicing 2
RBX1	9978	A_23_P211550		x	ring-box 1
RCCD1	91433	A_23_P106433		x	RCC1 domain containing 1
RECK	8434	A_23_P83028		x	reversion-inducing-cysteine-rich protein with kazal motifs
REXO2	25996	A_23_P150365		x	REX2, RNA exonuclease 2 homolog (S. cerevisiae)
REXO2	25996	A_24_P316364		x	REX2, RNA exonuclease 2 homolog (S. cerevisiae)
RFESD	317671	A_23_P251647		x	Rieske (Fe-S) domain containing
RGS3	5998	A_23_P219197		x	regulator of G-protein signaling 3
RHAG	6005	A_23_P256572		x	Rh-associated glycoprotein
RHOQ	23433	A_32_P70273		x	ras homolog gene family, member Q;ras homolog gene family, member Q pseudogene 3
RIC3	79608	A_23_P64510		x	resistance to inhibitors of cholinesterase 3 homolog (C. elegans)
RIC3	79608	A_23_P75915		x	resistance to inhibitors of cholinesterase 3 homolog (C. elegans)
RIC3	79608	A_24_P35537		x	resistance to inhibitors of cholinesterase 3 homolog (C. elegans)
RILP	83547	A_23_P26815		x	Rab interacting lysosomal protein
RILP	83547	A_24_P185117		x	Rab interacting lysosomal protein
RNASE2	6036	A_23_P151637		x	ribonuclease, RNase A family, 2 (liver, eosinophil-derived neurotoxin)
RNF123	63891	A_23_P250054		x	ring finger protein 123
RNF182	221687	A_23_P399255		x	ring finger protein 182
RNFT1	51136	A_24_P330886		x	hypothetical protein LOC100288912;ring finger protein, transmembrane 1
RNU12	267010	A_24_P23445		x	RNA, U12 small nuclear
ROBO3	64221	A_23_P356581		x	roundabout, axon guidance receptor, homolog 3 (Drosophila)
ROBO4	54538	A_23_P104881		x	roundabout homolog 4, magic roundabout (Drosophila)
ROBO4	54538	A_23_P344421		x	roundabout homolog 4, magic roundabout (Drosophila)
ROGDI	79641	A_23_P100499		x	rogdi homolog (Drosophila)
RP11-327P2.4	283521	A_32_P324933		x	hypothetical LOC283521
RP11-631M21.2	347688	A_24_P813147		x	tubulin, beta 8
RPL10	6134	A_24_P6305		x	deoxyribonuclease I-like 1;ribosomal protein L10
RPL15	6138	A_23_P253200		x	ribosomal protein L15
RRN3	54700	A_24_P382017		x	RRN3 RNA polymerase I transcription factor homolog (S. cerevisiae)
RRP9	9136	A_23_P6802		x	ribosomal RNA processing 9, small subunit (SSU) processome component, homolog (yeast)
RRS1	23212	A_23_P146187		x	RRS1 ribosome biogenesis regulator homolog (S. cerevisiae)
RSAD2	91543	A_24_P28722		x	radical S-adenosyl methionine domain containing 2
RYR3	6263	A_23_P94838		x	ryanodine receptor 3
S100A10	6281	A_23_P137984		x	S100 calcium binding protein A10
S100A11	6282	A_23_P126593		x	S100 calcium binding protein A11
S100A11	6282	A_23_P145863		x	S100 calcium binding protein A11
S100A2	6273	A_23_P201706		x	S100 calcium binding protein A2
S100A4	6275	A_23_P94800		x	S100 calcium binding protein A4
S100A6	6277	A_23_P201711	x	x	S100 calcium binding protein A6
S100A8	6279	A_23_P434809		x	S100 calcium binding protein A8
SAP18	10284	A_32_P167493		x	Sin3A-associated protein, 18kDa
SAR1A	56681	A_23_P127175		x	SAR1 homolog A (S. cerevisiae)
SCARF1	8578	A_23_P15414		x	scavenger receptor class F, member 1
SCML4	256380	A_23_P8297		x	sex comb on midleg-like 4 (Drosophila)
SCNM1	79005	A_24_P259799		x	sodium channel modifier 1
SCOC	60592	A_23_P167293		x	short coiled-coil protein
SDC4	6385	A_24_P373976		x	syndecan 4
SDHA	6389	A_23_P250035		x	succinate dehydrogenase complex, subunit A, flavoprotein (Fp)
SDHALP2	11030	A_24_P930418		x	RNA binding protein with multiple splicing
SDK2	54549	A_32_P194312		x	sidekick homolog 2 (chicken)
SEC14L4	284904	A_23_P421032		x	SEC14-like 4 (S. cerevisiae)
SEC61A1	29927	A_23_P212458		x	Sec61 alpha 1 subunit (S. cerevisiae)
SEC61G	23480	A_23_P71241		x	Sec61 gamma subunit
SELENBP1	8991	A_23_P86021		x	selenium binding protein 1
SELL	6402	A_23_P103522		x	selectin L
SEMA4C	54910	A_23_P114057		x	sema domain, immunoglobulin domain (Ig), transmembrane domain (TM) and short cytoplasmic domain
SEPT5	2812	A_23_P29124		x	glycoprotein Ib (platelet), beta polypeptide;septin 5
SERF2	10169	A_24_P313334		x	small EDRK-rich factor 2
SERPINB6	5269	A_24_P838743		x	serpin peptidase inhibitor, clade B (ovalbumin), member 6
SERPING1	710	A_23_P139123		x	serpin peptidase inhibitor, clade G (C1 inhibitor), member 1
SF3B5	83443	A_23_P19576		x	splicing factor 3b, subunit 5, 10kDa
SH3BP5	9467	A_23_P143964		x	SH3-domain binding protein 5 (BTK-associated)
SH3RF1	57630	A_24_P100551		x	SH3 domain containing ring finger 1
SHARPIN	81858	A_24_P255798		x	SHANK-associated RH domain interactor
SIGLECP3	284367	A_32_P128258		x	sialic acid binding Ig-like lectin, pseudogene 3
SIRT5	23408	A_23_P307955		x	sirtuin (silent mating type information regulation 2 homolog) 5 (S. cerevisiae)
SLC10A4	201780	A_23_P314811		x	solute carrier family 10 (sodium/bile acid cotransporter family), member 4
SLC11A1	6556	A_23_P39665		x	solute carrier family 11 (proton-coupled divalent metal ion transporters), member 1
SLC11A1	6556	A_24_P88690		x	solute carrier family 11 (proton-coupled divalent metal ion transporters), member 1
SLC22A23	63027	A_23_P7882		x	solute carrier family 22, member 23
SLC25A15	10166	A_23_P128650		x	solute carrier family 25 (mitochondrial carrier; ornithine transporter) member 15
SLC27A5	10998	A_23_P4611		x	solute carrier family 27 (fatty acid transporter), member 5
SLC2A5	6518	A_23_P160159		x	solute carrier family 2 (facilitated glucose/fructose transporter), member 5
SLC39A3	29985	A_24_P382467		x	solute carrier family 39 (zinc transporter), member 3
SLC43A3	29015	A_23_P358548		x	solute carrier family 43, member 3
SLC43A3	29015	A_24_P406986		x	solute carrier family 43, member 3
SLC44A4	80736	A_23_P93349		x	solute carrier family 44, member 4
SLC44A4	80736	A_24_P684183		x	solute carrier family 44, member 4
SLC4A11	83959	A_23_P143309		x	solute carrier family 4, sodium borate transporter, member 11
SLMO1	10650	A_23_P38677		x	slowmo homolog 1 (Drosophila)
SMARCA2	6595	A_23_P252764		x	SWI/SNF related, matrix associated, actin dependent regulator of chromatin, subfamily a, member 2
SMARCB1	6598	A_23_P68824		x	SWI/SNF related, matrix associated, actin dependent regulator of chromatin, subfamily b, member 1
SMO	6608	A_23_P70818		x	smoothened homolog (Drosophila)
SNRPC	100129566	A_24_P83922		x	small nuclear ribonucleoprotein polypeptide C pseudogene
SNX21	90203	A_24_P318897		x	sorting nexin family member 21
SNX22	79856	A_24_P375421		x	sorting nexin 22
SOCS3	9021	A_23_P207058		x	suppressor of cytokine signaling 3
SORBS1	10580	A_24_P317907		x	sorbin and SH3 domain containing 1
SORD	6652	A_23_P77103		x	sorbitol dehydrogenase
SORD	6652	A_32_P127153		x	sorbitol dehydrogenase
SORL1	6653	A_23_P87049		x	sortilin-related receptor, L(DLR class) A repeats-containing
SOX21	11166	A_24_P407259		x	SRY (sex determining region Y)-box 21
SPARC	6678	A_23_P7642		x	secreted protein, acidic, cysteine-rich (osteonectin)
SPC24	147841	A_24_P314571	x	x	SPC24, NDC80 kinetochore complex component, homolog (S. cerevisiae)
SPINK2	6691	A_23_P155688		x	serine peptidase inhibitor, Kazal type 2 (acrosin-trypsin inhibitor)
SPN	6693	A_23_P433758		x	sialophorin
SPNS1	83985	A_24_P339153		x	spinster homolog 1 (Drosophila)
SPTA1	6708	A_23_P63158	x	x	spectrin, alpha, erythrocytic 1 (elliptocytosis 2)
SPTBN2	6712	A_23_P98282	x	x	spectrin, beta, non-erythrocytic 2
SSSCA1	10534	A_23_P98261		x	Sjogren syndrome/scleroderma autoantigen 1
ST6GALNAC1	55808	A_23_P54968	x	x	ST6 (alpha-N-acetyl-neuraminyl-2,3-beta-galactosyl-1,3)-N-acetylgalactosaminide alpha-2,6-sialyltransferase 1
ST6GALNAC3	256435	A_23_P416711		x	ST6 (alpha-N-acetyl-neuraminyl-2,3-beta-galactosyl-1,3)-N-acetylgalactosaminide alpha-2,6-sialyltransferase 3
STARD9	57519	A_32_P130641		x	StAR-related lipid transfer (START) domain containing 9
STAT3	6774	A_24_P923962		x	signal transducer and activator of transcription 3 (acute-phase response factor)
STEAP3	55240	A_23_P90601		x	STEAP family member 3
STIP1	10963	A_32_P92783		x	stress-induced-phosphoprotein 1
STX3	6809	A_23_P139143		x	syntaxin 3
SUCLG2	8801	A_23_P99249		x	succinyl-CoA ligase [GDP-forming] subunit beta, mitochondrial pseudogene;succinate-CoA ligase, GDP-forming
SULT1A1	6817	A_23_P434212		x	sulfotransferase family, cytosolic, 1A, phenol-preferring, member 1
SUV420H2	84787	A_23_P430044		x	suppressor of variegation 4-20 homolog 2 (Drosophila)
SYNGR1	9145	A_23_P211522	x	x	synaptogyrin 1
TADA3L	10474	A_23_P109821		x	transcriptional adaptor 3
TAOK3	51347	A_24_P104174		x	TAO kinase 3
TBRG4	9238	A_23_P215658		x	transforming growth factor beta regulator 4
TCEAL2	140597	A_23_P85140		x	transcription elongation factor A (SII)-like 2
TCEB1	6921	A_32_P32923		x	transcription elongation factor B (SIII), polypeptide 1 (15kDa, elongin C)
TCF3	6929	A_23_P67708		x	transcription factor 3 (E2A immunoglobulin enhancer binding factors E12/E47)
TCL1B	9623	A_23_P48495	x	x	T-cell leukemia/lymphoma 1B
TEKT4	150483	A_32_P231179		x	tektin 4
TESC	54997	A_23_P76538		x	tescalcin
THC2365798		A_23_P206718		x
THC2378360		A_32_P19460		x
THC2496213	948	A_32_P117232		x	CD36 molecule (thrombospondin receptor)
THC2499809	6934	A_24_P921823		x	transcription factor 7-like 2 (T-cell specific, HMG-box)
THC2504193		A_24_P365129		x
THC2506243	56886	A_32_P22014		x	UDP-glucose glycoprotein glucosyltransferase 1
THC2507792	4774	A_32_P155026		x	nuclear factor I/A
THC2527772		A_24_P659202		x
THC2532114	283131	A_32_P1036		x	nuclear paraspeckle assembly transcript 1 (non-protein coding)
THC2538534		A_32_P112078		x
THC2543854		A_32_P23810		x
THC2547913		A_24_P33595		x
THC2549673	23585	A_24_P864777		x	transmembrane protein 50A
THC2553238	6279	A_24_P859859		x	S100 calcium binding protein A8
THC2559380	8743	A_32_P126023		x	tumor necrosis factor (ligand) superfamily, member 10
THC2574606		A_24_P596251		x
THC2582438	9516	A_32_P79707		x	lipopolysaccharide-induced TNF factor
THC2596018	27250	A_32_P181107		x	programmed cell death 4 (neoplastic transformation inhibitor)
THC2611989	100129890	A_32_P508722		x	similar to hCG1750329
THC2612025		A_32_P207420		x
THC2633438		A_32_P88163		x
THC2637686		A_32_P144390		x
THC2639487		A_32_P55987		x
THC2640030		A_32_P25428		x
THC2640472		A_24_P925191		x
THC2651085	29126	A_23_P256487		x	CD274 molecule
THC2651722		A_32_P161262		x
THC2659561		A_32_P94631		x
THC2663297		A_23_P63547		x
THC2664158		A_32_P190600		x
THC2671299		A_32_P231641		x
THC2679226		A_32_P153589		x
THC2686256		A_24_P918121		x
THC2694735		A_23_P52846		x
THC2703681		A_24_P457304		x
THC2718727		A_32_P190864		x
THC2780391	55604	A_32_P226801		x	leucine rich repeat containing 16A
THOC6	79228	A_23_P37949		x	THO complex 6 homolog (Drosophila)
THSD4	79875	A_23_P65717		x	thrombospondin, type I, domain containing 4
TIMM8A	1678	A_23_P217637		x	translocase of inner mitochondrial membrane 8 homolog A (yeast)
TIMP1	7076	A_23_P62115		x	TIMP metallopeptidase inhibitor 1
TLE2	7089	A_23_P153676		x	transducin-like enhancer of split 2 (E(sp1) homolog, Drosophila)
TLE6	79816	A_23_P208937		x	transducin-like enhancer of split 6 (E(sp1) homolog, Drosophila)
TMC8	147138	A_23_P152992		x	transmembrane channel-like 8
TMEM141	85014	A_23_P94591		x	transmembrane protein 141
TMEM14B	81853	A_24_P29445		x	transmembrane protein 14B
TMEM200A	114801	A_23_P391906		x	transmembrane protein 200A
TMEM200A	114801	A_32_P40288		x	transmembrane protein 200A
TMEM204	79652	A_23_P37685		x	transmembrane protein 204
TMEM51	55092	A_23_P12044		x	transmembrane protein 51
TMEM63B	55362	A_23_P167856		x	transmembrane protein 63B
TMEM92	162461	A_23_P38388		x	transmembrane protein 92
TNFRSF10C	8794	A_23_P256724		x	tumor necrosis factor receptor superfamily, member 10c, decoy without an intracellular domain
TNFSF10	8743	A_23_P121253		x	tumor necrosis factor (ligand) superfamily, member 10
TNPO1	3842	A_23_P156101		x	transportin 1
TOMM20	9804	A_24_P216765		x	translocase of outer mitochondrial membrane 20 homolog (yeast)
TPM1	7168	A_24_P924721	x	x	hypothetical protein LOC100128979;tropomyosin 1 (alpha)
TPM1	7168	A_23_P391586		x	tropomyosin 1 (alpha)
TPM1	7168	A_32_P89709		x	tropomyosin 1 (alpha)
TPM2	7169	A_23_P216501		x	tropomyosin 2 (beta)
TPSAB1	64499	A_23_P37702		x	tryptase beta 2 (gene/pseudogene);tryptase alpha/beta 1
TRAF3IP3	80342	A_23_P323761		x	TRAF3 interacting protein 3
TRAF3IP3	80342	A_23_P334414		x	TRAF3 interacting protein 3
TRAF5	7188	A_23_P201731		x	TNF receptor-associated factor 5
TRBV5-4	100294086	A_23_P352861		x	hypothetical protein LOC100294086
TRIB2	28951	A_23_P90696	x	x	tribbles homolog 2 (Drosophila)
TRIM29	23650	A_23_P203267		x	tripartite motif-containing 29
TRIM52	84851	A_23_P58579		x	tripartite motif-containing 52
TRIP10	9322	A_23_P50349		x	thyroid hormone receptor interactor 10
TSPAN14	81619	A_24_P98613		x	tetraspanin 14
TST	7263	A_23_P29248		x	thiosulfate sulfurtransferase (rhodanese)
TTC39C	125488	A_32_P168756		x	tetratricopeptide repeat domain 39C
TTLL12	23170	A_23_P143748		x	tubulin tyrosine ligase-like family, member 12
TUBB	203068	A_23_P81912		x	tubulin, beta
TUBB	92755	A_32_P78528		x	tubulin, beta pseudogene 1
TUBB2A	7280	A_23_P19291		x	tubulin, beta 2A
TUBB2C	10383	A_23_P312863		x	tubulin, beta 2C
TUBB2C	10383	A_32_P187327		x	tubulin, beta 2C;family with sequence similarity 166, member A
TUBB3	10381	A_24_P258633		x	tubulin, beta 3
TUBB6	84617	A_24_P313756		x	hypothetical protein LOC100289263;hypothetical protein LOC100289297;tubulin, beta 6
TUSC2	11334	A_24_P165965		x	tumor suppressor candidate 2
TXNDC17	84817	A_23_P380848		x	thioredoxin domain containing 17
U04815	6277	A_32_P2377	x	x	S100 calcium binding protein A6
UBASH3A	53347	A_23_P6293	x	x	ubiquitin associated and SH3 domain containing A
UBE2C	11065	A_24_P297539		x	ubiquitin-conjugating enzyme E2C
UBE2F	140739	A_23_P39561		x	ubiquitin-conjugating enzyme E2F (putative)
UBE2NL	389898	A_23_P350234		x	ubiquitin-conjugating enzyme E2N-like
UBE2S	27338	A_32_P184933		x	ubiquitin-conjugating enzyme E2S
UBE2T	29089	A_23_P115482		x	ubiquitin-conjugating enzyme E2T (putative)
UBE3C	9690	A_23_P59481		x	ubiquitin protein ligase E3C
UBR1	197131	A_23_P300770		x	ubiquitin protein ligase E3 component n-recognin 1
UBXN10	127733	A_23_P85664	x	x	UBX domain protein 10
UCA1	652995	A_32_P200238	x	x	urothelial cancer associated 1 (non-protein coding)
UCHL1	7345	A_32_P7193		x	ubiquitin carboxyl-terminal esterase L1 (ubiquitin thiolesterase)
UCHL1	7345	A_23_P132956		x	ubiquitin carboxyl-terminal esterase L1 (ubiquitin thiolesterase)
UPF3A	65110	A_24_P81968		x	UPF3 regulator of nonsense transcripts homolog A (yeast)
UROD	7389	A_23_P63050		x	uroporphyrinogen decarboxylase
USP27X	389856	A_23_P171095		x	ubiquitin specific peptidase 27, X-linked
USP31	57478	A_23_P206612		x	ubiquitin specific peptidase 31
USP7	7874	A_24_P245108		x	ubiquitin specific peptidase 7 (herpes virus-associated)
VAV3	10451	A_23_P201551		x	vav 3 guanine nucleotide exchange factor
VIM	7431	A_23_P161194		x	hypothetical protein LOC100287578;vimentin
VPS37B	79720	A_23_P150876		x	vacuolar protein sorting 37 homolog B (S. cerevisiae)
VSIG4	11326	A_23_P217269		x	V-set and immunoglobulin domain containing 4
WHSC1	7468	A_24_P2463		x	Wolf-Hirschhorn syndrome candidate 1
WIF1	11197	A_32_P216520		x	WNT inhibitory factor 1
XIRP1	165904	A_32_P345659		x	xin actin-binding repeat containing 1
XK	7504	A_23_P45304		x	X-linked Kx blood group (McLeod syndrome)
XYLT1	64131	A_24_P787897		x	xylosyltransferase I
YBX1	4904	A_24_P101391		x	Y box binding protein 1
YBX1	646531	A_24_P375002		x	Y box binding protein 1 pseudogene 2
YBX1	4904	A_32_P169754		x	Y box binding protein 1
YBX2	51087	A_23_P49865		x	Y box binding protein 2
YIPF2	78992	A_24_P211229		x	Yip1 domain family, member 2
YPEL4	219539	A_23_P300220		x	yippee-like 4 (Drosophila)
ZBTB8	653121	A_32_P108436		x	zinc finger and BTB domain containing 8A
ZFAT	57623	A_32_P109922		x	zinc finger and AT hook domain containing
ZFC3H1	196441	A_23_P332908		x	zinc finger, C3H1-type containing
ZFP112	7771	A_23_P107724		x	zinc finger protein 112 homolog (mouse)
ZFP36L1	677	A_24_P99152		x	hypothetical protein LOC100289418;zinc finger protein 36, C3H type-like 1
ZNF295	49854	A_23_P40503		x	zinc finger protein 295
ZNF318	24149	A_23_P145175		x	zinc finger protein 318
ZNF333	84449	A_24_P10715		x	zinc finger protein 333
ZNF44	51710	A_24_P387321		x	zinc finger protein 44
ZNF467		A_23_P59470		x
ZNF587	730173	A_23_P388146		x	similar to ubiquitin-conjugating enzyme E2C
ZNF766	90321	A_24_P935276		x	zinc finger protein 766
ZNF781	163115	A_24_P178224		x	zinc finger protein 781
ZWINTAS	11130	A_24_P299503		x	ZW10 interactor
A_23_P111766		A_23_P111766		x
A_23_P119407		A_23_P119407		x
A_23_P66347		A_23_P66347		x
A_24_P127063		A_24_P127063		x
A_24_P161655		A_24_P161655		x
A_24_P170309		A_24_P170309		x
A_24_P212314		A_24_P212314		x
A_24_P212764		A_24_P212764		x
A_24_P246863		A_24_P246863		x
A_24_P25020		A_24_P25020		x
A_24_P272713		A_24_P272713		x
A_24_P279760		A_24_P279760		x
A_24_P33115		A_24_P33115		x
A_24_P340916		A_24_P340916		x
A_24_P375870		A_24_P375870		x
A_24_P401670		A_24_P401670		x
A_24_P41890		A_24_P41890		x
A_24_P42071		A_24_P42071		x
A_24_P50390		A_24_P50390		x
A_24_P561165		A_24_P561165		x
A_24_P624522		A_24_P624522		x
A_24_P670475		A_24_P670475		x
A_24_P840868		A_24_P840868		x
A_24_P884915		A_24_P884915		x
A_24_P929650		A_24_P929650		x
A_32_P114268		A_32_P114268		x
A_32_P169915		A_32_P169915		x
A_32_P31321		A_32_P31321		x
A_32_P59990		A_32_P59990		x
A_32_P93584		A_32_P93584		x
A_32_P9707		A_32_P9707		x
AA704712		A_24_P719081		x
