# Supplementary material for: Combined Characterization of microRNA and mRNA Profiles Delineates Early Differentiation Pathways of CD133+ and CD34+ Hematopoietic Stem and Progenitor Cells
Source: Stem Cells. 2011 Mar 10;29(5):847–57. doi: 10.1002/stem.627 (PMC3116150; doi:10.1002/stem.627)
Supplement: Supplementary file 3 [file stem0029-0847-SD3.xls]

## Sheet: Table S10
Gene name	Entrez ID
AADACL1	57552
ABHD2	11057
ABL2	27
ACHE	43
ACVR1C	130399
ADAMTS14	140766
ADNP	23394
ADRBK1	156
AKT3	10000
AMMECR1	9949
ANK1	286
ARHGAP19	84986
ARHGEF2	9181
ARID5B	84159
ARL8A	127829
ASB7	140460
ATXN7L2	127002
B3GAT2	135152
B3GNT5	84002
B3GNT9	84752
BACH1	571
BAK1	578
BAZ1A	11177
BAZ2A	11176
BAZ2B	29994
BCL2	596
BCL2L11	10018
BCL2L2	599
BET1	10282
BHLHE22	27319
BMP1	649
BRPF1	7862
BSDC1	55108
BTBD7	55727
CAMK1D	57118
CAMK2G	818
CBL	867
CBX6	23466
CCND1	595
CCND2	894
CDC2L5	8621
CDC42SE1	56882
CDK2AP1	8099
CDK6	1021
CDKN1B	1027
CHD7	55636
CHD9	80205
CHFR	55743
CIT	11113
CLK3	1198
COL24A1	255631
COL4A1	1282
COL4A2	1284
COL5A1	1289
COL6A3	1293
CREBBP	1387
CSDA	8531
CSNK2A1	1457
CSNK2A2	1459
CUL4A	8451
CXCL12	6387
DHRS11	79154
DLC1	10395
DOT1L	84444
DPF2	5977
DYRK1A	1859
DYRK2	8445
DYRK4	8798
EP400	57634
EPC2	26122
EPHA2	1969
EPN2	22905
ERO1LB	56605
ESRRA	2101
ETS1	2113
EXOC5	10640
EZH2	2146
FAM129B	64855
FAM63B	54629
FBN1	2200
FBXL10	84678
FBXO11	80204
FBXW2	26190
FEM1B	10116
FGFR3	2261
FLOT2	2319
FNDC3B	64778
FOXO3	2309
FRAP1	2475
FUT1	2523
FZD5	7855
GAD1	2571
GALNT10	55568
GALNT7	51809
GMFB	2764
GNB2	2783
GRB10	2887
GRK5	2869
GTPBP1	9567
H3F3B	3021
HCN3	57657
HDAC7	51564
HDAC9	9734
HECTD1	25831
HECTD3	79654
HEXIM1	10614
HGF	3082
HGS	9146
HIPK1	204851
HLTF	6596
HMGA1	3159
HMGB2	3148
HMGB3	3149
HMGCR	3156
HNF1B	6928
HOXA3	3200
HOXB3	3213
ICK	22858
IDH1	3417
IGF1R	3480
INPP5F	22876
INSIG1	3638
IRAK1	3654
JARID2	3720
KCNK5	8645
KCNMA1	3778
KIAA0368	23392
KLF11	8462
KLF4	9314
LGR4	55366
LOC440917	440917
LOC646214	646214
LOC728003	728003
MAB21L2	10586
MAF	4094
MAFB	9935
MAGOHB	55110
MAN2A1	4124
MAP2K4	6416
MAP2K6	5608
MAP2K7	5609
MAP3K10	4294
MAP3K11	4296
MAP3K2	10746
MAP3K3	4215
MAP3K5	4217
MAP3K7	6885
MAP3K7IP2	23118
MAP4K4	9448
MAPK14	1432
MAPK6	5597
MAPKBP1	23005
MARCH6	10299
MARCKS	4082
MARCKSL1	65108
MARK3	4140
MED1	5469
MEIS1	4211
METAP2	10988
MEX3B	84206
MGAT4A	11320
MITF	4286
MLL	4297
MLL2	8085
MLL3	58508
MLLT11	10962
MMP2	4313
MORF4L2	9643
MRC2	9902
MTM1	4534
MUTED	63915
MYBL2	4605
MYCBP2	23077
MYLK	4638
MYO5A	4644
MYST2	11143
NCOA4	8031
NCOA6	23054
NEK6	10783
NIPBL	25836
NKX2-1	7080
NLK	51701
NUDT11	55190
NUDT21	11051
NUDT6	11162
NUMB	8650
ORC2L	4999
OTUD4	54726
OXSR1	9943
PAFAH1B1	5048
PAK2	5062
PAK6	56924
PAN3	255967
PCGF3	10336
PCSK7	9159
PCYT1B	9468
PDCD4	27250
PDGFB	5155
PDIK1L	149420
PGP	283871
PHC1	1911
PHF15	23338
PHF20	51230
PHF20L1	51105
PHF21A	51317
PIM1	5292
PITPNA	5306
PKIA	5569
PKN2	5586
PLAG1	5324
PLAGL1	5325
PLAU	5328
PMP22	5376
PNRC2	55629
PPM1B	5495
PPP3CA	5530
PPP3CB	5532
PRKG1	5592
PRKRA	8575
PROM1	8842
PRPF4B	8899
PSTPIP2	9050
PTEN	5728
PTP4A1	7803
PURB	5814
PVRL1	5818
RAC1	5879
RARG	5916
RB1	5925
RB1CC1	9821
RBPMS2	348093
RC3H1	149041
RCBTB1	55213
RCOR1	23186
RERE	473
RHOQ	23433
RICTOR	253260
RNF138	51444
RNF139	11236
RNF145	153830
ROBO2	6092
ROCK2	9475
RPS6KA1	6195
RTF1	23168
SACS	26278
SATB1	6304
SCAMP5	192683
SEMA4C	54910
SEMA4D	10507
SENP1	29843
SERP1	27230
SETD2	29072
SGK1	6446
SH3RF1	57630
SHANK3	85358
SLC25A15	10166
SMAD1	4086
SMG1	23049
SNAP25	6616
SNX22	79856
SOCS6	9306
SPARC	6678
SPNS1	83985
SPOPL	339745
SPRY2	10253
SRCAP	10847
STAT5B	6777
STK38L	23012
STK39	27347
STK4	6789
STRADB	55437
STX12	23673
STX16	8675
STX17	55014
STX1A	6804
STX5	6811
STYX	6815
SUV39H1	6839
SUV420H2	84787
TFG	10342
TIAM1	7074
TNKS	8658
TPM1	7168
TRAF6	7189
TRIB1	10221
TRIB2	28951
TRIM2	23321
TSHZ1	10194
TSPAN12	23554
TSPAN14	81619
TUBB2A	7280
TUSC2	11334
TWF1	5756
UBE2A	7319
UBE2D1	7321
UBE2G1	7326
UBE2I	7329
UBE2K	3093
UBE3A	7337
UBE4B	10277
UBQLN1	29979
ULK1	8408
ULK2	9706
USP25	29761
USP31	57478
USP38	84640
USP9X	8239
UTX	7403
VCL	7414
VEGFA	7422
VGLL4	9686
VPS37B	79720
VTI1A	143187
VTI1B	10490
WDR26	80232
WDTC1	23038
WNK1	65125
XPO1	7514
XRN1	54464
XYLT1	64131
YBX2	51087
YWHAE	7531
YWHAG	7532
YY1	7528
ZAK	51776
ZBTB11	27107
ZBTB47	92999
ZEB1	6935
ZFAND3	60685
ZFP36	7538
ZFP36L1	677
ZFP91	80829
ZMYND11	10771
ZMYND11	10771
